# Supplementary material for: The incidence of acute myocardial infarction after elective spinal fusions or joint replacement surgery in the United States: a large-scale retrospective observational cohort study in 322,585 patients: Post-surgical myocardial infarction data
Source: Patient Saf Surg. 2021 Sep 18;15:30. doi: 10.1186/s13037-021-00305-6 (PMC8449870; doi:10.1186/s13037-021-00305-6)
Supplement: Supplementary file 1 — Additional file 1: Supplemental Table 1. Incidence rate of acute myocardial infarction in patients undergoing elective spinal fusion during selected risk windows, crude and stratified by selected characteristics. Supplemental Table 2. Incidence rate of acute myocardial infarction in patients undergoing elective total hip arthroplasty during selected risk windows, crude and stratified by selected characteristics. Supplemental Table 3. Incidence rate of acute myocardial infarction in patients undergoing elective total knee arthroplasty during selected risk windows, crude and stratified by selected characteristics. [file 13037_2021_305_MOESM1_ESM.xlsx]

## Sheet: S Table 1. IRs, SF
Supplemental Table 1. Incidence rate of acute myocardial infarction in patients undergoing elective spinal fusion during selected risk windows, crude and stratified by selected characteristics
	During initial hospitalization						Up to 30 days post-operation						Up to 90 days post-operation						Up to 180 days post-operation						Up to 365 days post-operation
	Number of patients at risk	Number of cases	Years at risk	Incidence rate per 1000 years	Incidence rate 95% Confidence Interval		Number of patients at risk	Number of cases	Years at risk	Incidence rate per 1000 years	Incidence rate 95% Confidence Interval		Number of patients at risk	Number of cases	Years at risk	Incidence rate per 1000 years	Incidence rate 95% Confidence Interval		Number of patients at risk	Number of cases	Years at risk	Incidence rate per 1000 years	Incidence rate 95% Confidence Interval		Number of patients at risk	Number of cases	Years at risk	Incidence rate per 1000 years	Incidence rate 95% Confidence Interval
Crude	67020	241	796.13	302.714	266.81	343.45	67025	324	5518.87	58.708	52.651	65.461	67028	417	15398.2	27.081	24.603	29.809	67033	530	29252.9	18.118	16.639	19.728	67034	702	54767	12.818	11.904	13.802
Stratifications by:
Age
>=18 - 55	26702	27	283.2	95.338	65.381	139.021	26702	38	2199.82	17.274	12.569	23.74	26703	52	6148.84	8.457	6.444	11.098	26706	73	11708.5	6.235	4.957	7.842	26707	108	21974.2	4.915	4.07	5.935
56 - 65	18449	58	215.32	269.372	208.25	348.434	18450	80	1519.54	52.647	42.287	65.546	18451	113	4231.26	26.706	22.209	32.113	18452	148	8020.4	18.453	15.707	21.679	18452	201	14955.7	13.44	11.704	15.432
66 - 75	15924	96	211.35	454.226	371.875	554.814	15924	126	1311.09	96.104	80.706	114.438	15925	154	3658.23	42.097	35.947	49.299	15925	193	6943.29	27.797	24.139	32.008	15925	247	12986.2	19.02	16.79	21.546
76 - <86	5945	60	86.26	695.538	540.046	895.798	5949	80	488.42	163.792	131.56	203.92	5949	98	1359.86	72.066	59.122	87.845	5950	116	2580.74	44.948	37.47	53.919	5950	146	4850.88	30.098	25.591	35.398
Sex
Male	38149	171	427.79	399.727	344.089	464.362	38151	219	3143.31	69.672	61.029	79.538	38153	285	8792.12	32.415	28.862	36.406	38156	359	16717.8	21.474	19.364	23.814	38157	482	31355	15.372	14.059	16.808
Female	28848	70	368.11	190.161	150.447	240.358	28851	105	2373.66	44.236	36.534	53.56	28852	132	6600.86	19.997	16.861	23.717	28854	171	12525	13.653	11.752	15.86	28854	219	23392.1	9.362	8.201	10.688
Unknown	23	0	0.23	0	0	0	23	0	1.91	0	0	0	23	0	5.2	0	0	0	23	0	10.13	0	0	0	23	1	19.93	50.179	7.068	356.221
Race
White	59479	212	697.9	303.768	265.511	347.54	59482	288	4900.47	58.77	52.36	65.96	59483	371	13687.6	27.105	24.483	30.01	59487	478	26031.5	18.362	16.788	20.08	59488	637	48819.4	13.048	12.073	14.1
Black or African American	4399	18	59.66	301.721	190.097	478.89	4399	20	363.58	55.008	35.489	85.26	4401	27	1010.75	26.713	18.319	38.95	4402	33	1909.18	17.285	12.288	24.31	4402	43	3539.93	12.147	9.009	16.38
Asian	356	4	4.75	842.561	316.228	2244.93	356	5	28.97	172.564	71.826	414.59	356	5	81.61	61.267	25.501	147.2	356	5	155.49	32.156	13.384	77.26	356	5	286.17	17.472	7.272	41.98
Other/Unknown	2786	7	33.83	206.941	98.656	434.08	2788	11	225.85	48.705	26.973	87.95	2788	14	618.27	22.644	13.411	38.23	2788	14	1156.7	12.103	7.168	20.44	2788	17	2121.49	8.013	4.982	12.89
Type 1 Diabetes during baseline
Yes	480	6	6.12	979.66	440.123	2180.61	480	7	39.75	176.097	83.951	369.38	480	9	113.97	78.971	41.09	151.78	480	13	219.35	59.267	34.414	102.07	480	18	410.18	43.883	27.648	69.65
No	66540	235	790.01	297.466	261.764	338.04	66545	317	5479.12	57.856	51.825	64.59	66548	408	15284.2	26.694	24.226	29.41	66553	517	29033.5	17.807	16.336	19.41	66554	684	54356.8	12.584	11.675	13.56
Type 2 Diabetes during baseline
Yes	9204	65	118.84	546.933	428.899	697.449	9209	96	762.92	125.833	103.019	153.699	9210	127	2158.36	58.841	49.448	70.018	9210	162	4128.22	39.242	33.642	45.775	9210	213	7751.94	27.477	24.024	31.426
No	57816	176	677.29	259.86	224.17	301.232	57816	228	4755.96	47.94	42.104	54.584	57818	290	13239.8	21.904	19.522	24.575	57823	368	25124.7	14.647	13.224	16.223	57824	489	47015.1	10.401	9.519	11.365
Revisional surgery on the same day as index surgery
Yes	534	3	6.72	446.152	143.894	1383.33	534	4	43.19	92.609	34.758	246.75	534	4	115.49	34.635	12.999	92.28	534	4	208.55	19.18	7.199	51.1	534	6	358.15	16.753	7.526	37.29
No	66486	238	789.41	301.492	265.522	342.33	66491	320	5475.68	58.44	52.375	65.21	66494	413	15282.7	27.024	24.539	29.76	66499	526	29044.3	18.11	16.627	19.73	66500	696	54408.9	12.792	11.876	13.78
Total length of hospital stay
1-5 days	59512	108	579.21	186.46	154.412	225.16	59516	174	4900.42	35.51	30.605	41.2	59518	244	13668.6	17.85	15.746	20.24	59522	341	25966.3	13.13	11.81	14.6	59523	488	48623.7	10.04	9.184	10.97
6-10 days	5715	67	122.77	545.73	429.526	693.38	5716	82	472.21	173.65	139.855	215.61	5717	96	1319.3	72.77	59.573	88.88	5717	110	2509.5	43.83	36.362	52.84	5717	124	4692.62	26.42	22.16	31.51
> 10 days	1793	66	94.15	701.01	550.746	892.28	1793	68	146.25	464.97	366.61	589.73	1793	77	410.29	187.67	150.104	234.64	1794	79	777.07	101.66	81.545	126.75	1794	90	1450.76	62.04	50.457	76.27
Use of implanted material during surgery on the same day as index surgery
Yes	3799	13	51.64	251.75	146.18	433.56	3799	19	313.27	60.65	38.686	95.084	3799	22	875.18	25.138	16.552	38.177	3799	26	1678.77	15.488	10.545	22.747	3799	34	3206.32	10.604	7.577	14.841
No	63221	228	744.49	306.249	268.969	348.696	63226	305	5205.6	58.591	52.371	65.549	63229	395	14523	27.198	24.644	30.017	63234	504	27574.1	18.278	16.75	19.945	63235	668	51560.7	12.956	12.009	13.976
Medical history of acute myocardial infarction
Yes	415	53	5.38	9846.52	7522.48	12888.5	416	66	30.13	2190.5	1720.95	2788.17	416	81	82.63	980.26	788.43	1218.76	416	93	154.72	601.07	490.52	736.53	416	115	282.45	407.15	339.14	488.79
No	66605	188	790.75	237.75	206.08	274.28	66609	258	5488.74	47.01	41.61	53.11	66612	336	15315.5	21.94	19.71	24.41	66617	437	29098.2	15.02	13.67	16.49	66618	587	54484.6	10.77	9.94	11.68

## Sheet: S Table 2. IRs, THA
Supplemental Table 2. Incidence rate of acute myocardial infarction in patients undergoing elective total hip arthroplasty during selected risk windows, crude and stratified by selected characteristics
	During initial hospitalization						Up to 30 days post-operation						Up to 90 days post-operation						Up to 180 days post-operation						Up to 365 days post-operation
	Number of patients at risk	Number of cases	Years at risk	Incidence rate per 1000 years	Incidence rate 95% Confidence Interval		Number of patients at risk	Number of cases	Years at risk	Incidence rate per 1000 years	Incidence rate 95% Confidence Interval		Number of patients at risk	Number of cases	Years at risk	Incidence rate per 1000 years	Incidence rate 95% Confidence Interval		Number of patients at risk	Number of cases	Years at risk	Incidence rate per 1000 years	Incidence rate 95% Confidence Interval		Number of patients at risk	Number of cases	Years at risk	Incidence rate per 1000 years	Incidence rate 95% Confidence Interval
Crude	86529	239	862.08	277.235	244.224	314.708	86530	318	7090.06	44.851	40.183	50.062	86530	432	19680.5	21.951	19.975	24.121	86532	561	37336.5	15.025	13.832	16.322	86535	805	70307.1	11.45	10.686	12.269
Stratifications by:
Age
>=18 - 55	17539	12	159.89	75.05	42.622	132.151	17539	18	1438.04	12.517	7.886	19.867	17539	33	3987.17	8.277	5.884	11.642	17539	45	7561.86	5.951	4.443	7.97	17541	70	14224.4	4.921	3.893	6.22
56 - 65	28025	42	261.57	160.568	118.663	217.271	28026	58	2297.73	25.242	19.515	32.651	28026	86	6377.44	13.485	10.916	16.659	28027	120	12086.3	9.929	8.302	11.874	28027	183	22692.9	8.064	6.977	9.321
66 - 75	26043	84	262.98	319.411	257.915	395.57	26043	105	2132.4	49.24	40.668	59.62	26043	136	5908.17	23.019	19.458	27.232	26044	186	11199	16.609	14.385	19.176	26044	257	21087.1	12.188	10.785	13.772
76 - <86	14922	101	177.63	568.583	467.839	691.022	14922	137	1221.89	112.121	94.834	132.559	14922	177	3407.69	51.941	44.826	60.186	14922	210	6489.37	32.361	28.267	37.047	14923	295	12302.8	23.978	21.392	26.877
Sex
Male	40445	123	385.32	319.22	267.508	380.92	40446	169	3308.5	51.08	43.932	59.39	40446	238	9162.79	25.97	22.876	29.49	40447	318	17344.8	18.33	16.426	20.46	40450	471	32600.5	14.45	13.2	15.81
Female	46062	115	476.53	241.33	201.016	289.72	46062	148	3779.92	39.15	33.328	46	46062	193	10513.6	18.36	15.942	21.14	46063	242	19984.5	12.11	10.676	13.74	46063	333	37693.6	8.83	7.935	9.84
Unknown	22	1	0.24	4247.09	598.26	30150.4	22	1	1.65	607.74	85.608	4314.37	22	1	4.07	245.46	34.577	1742.56	22	1	7.32	136.7	19.255	970.41	22	1	13.06	76.57	10.786	543.59
Race
White	77834	221	770.85	286.696	251.284	327.1	77835	293	6382.29	45.908	40.941	51.48	77835	397	17744.8	22.373	20.277	24.69	77836	509	33713	15.098	13.842	16.47	77838	731	63622.2	11.49	10.686	12.35
Black or African American	5729	10	62.18	160.818	86.529	298.89	5729	15	469.4	31.956	19.265	53.01	5729	23	1294.63	17.766	11.806	26.73	5729	35	2440.27	14.343	10.298	19.98	5729	48	4547.12	10.556	7.955	14.01
Asian	209	1	2.25	445.427	62.744	3162.12	209	1	17.05	58.656	8.262	416.4	209	1	46.79	21.371	3.01	151.71	210	2	89.31	22.395	5.601	89.54	210	2	167.22	11.96	2.991	47.82
Other/Unknown	2757	7	26.81	261.133	124.491	547.75	2757	9	221.33	40.663	21.157	78.15	2757	11	594.21	18.512	10.252	33.43	2757	15	1093.91	13.712	8.267	22.75	2758	24	1970.65	12.179	8.163	18.17
Type 1 Diabetes during baseline
Yes	337	8	3.78	2117.39	1058.9	4233.96	337	9	27.47	327.58	170.44	629.58	337	10	78.1	128.04	68.89	237.96	337	11	149.7	73.48	40.69	132.68	337	13	282.46	46.02	26.72	79.26
No	86192	231	858.31	269.14	236.57	306.18	86193	309	7062.59	43.75	39.14	48.91	86193	422	19602.4	21.53	19.57	23.68	86195	550	37186.8	14.79	13.6	16.08	86198	792	70024.7	11.31	10.55	12.13
Type 2 Diabetes during baseline
Yes	10364	57	111.74	510.126	393.489	661.335	10365	80	855.85	93.475	75.08	116.375	10365	101	2416.5	41.796	34.39	50.796	10366	129	4621.65	27.912	23.488	33.169	10367	200	8742.17	22.878	19.917	26.278
No	76165	182	750.35	242.555	209.756	280.482	76165	238	6234.22	38.176	33.622	43.348	76165	331	17264	19.173	17.215	21.354	76166	432	32714.9	13.205	12.017	14.511	76168	605	61565	9.827	9.074	10.642
Revisional surgery on the same day as index surgery
Yes	34555	72	302.08	238.349	189.19	300.281	34555	105	2771.28	37.889	31.292	45.875	34555	148	7366.01	20.092	17.103	23.605	34555	204	13310.1	15.327	13.361	17.581	34555	276	22976.7	12.012	10.675	13.516
No	51974	167	560.01	298.211	256.245	347.05	51975	213	4318.78	49.319	43.122	56.408	51975	284	12314.5	23.062	20.53	25.907	51977	357	24026.4	14.859	13.395	16.483	51980	529	47330.5	11.177	10.264	12.171
Total length of hospital stay
1-5 days	83029	150	764.53	196.2	167.185	230.25	83030	225	6803.51	33.07	29.02	37.69	83030	327	18870	17.33	15.549	19.31	83032	449	35784.2	12.55	11.439	13.76	83035	683	67346.1	10.14	9.409	10.93
6-10 days	2425	58	49.59	1169.57	904.19	1512.85	2425	62	198.1	312.98	244.012	401.44	2425	70	559.49	125.11	98.984	158.14	2425	75	1071.1	70.02	55.84	87.81	2425	84	2047.06	41.03	33.134	50.82
> 10 days	1075	31	47.96	646.31	454.53	919.02	1075	31	88.45	350.46	246.469	498.34	1075	35	250.95	139.47	100.139	194.25	1075	37	481.27	76.88	55.702	106.11	1075	38	913.94	41.58	30.254	57.14
Use of implanted material during surgery on the same day as index surgery
Yes	1383	19	16.64	1142.16	728.529	1790.63	1383	23	113.48	202.67	134.681	304.99	1383	27	317.36	85.08	58.344	124.06	1383	30	604.49	49.63	34.7	70.98	1384	37	1146.38	32.28	23.385	44.55
No	85146	220	845.45	260.22	228.007	296.98	85147	295	6976.58	42.28	37.724	47.4	85147	405	19363.1	20.92	18.975	23.06	85149	531	36732	14.46	13.277	15.74	85151	768	69160.8	11.1	10.346	11.92
Medical history of acute myocardial infarction
Yes	485	64	5.18	12348.6	9665.39	15776.8	485	78	34.72	2246.63	1799.5	2804.86	485	95	95.7	992.64	811.82	1213.73	485	115	177.13	649.26	540.81	779.46	485	145	312.84	463.49	393.87	545.42
No	86044	175	856.9	204.22	176.1	236.84	86045	240	7055.35	34.02	29.97	38.6	86045	337	19584.8	17.21	15.46	19.15	86047	446	37159.4	12	10.94	13.17	86050	660	69994.3	9.43	8.74	10.18

## Sheet: S Table 3. IRs, TKA
Supplemental Table 3. Incidence rate of acute myocardial infarction in patients undergoing elective total knee arthroplasty during selected risk windows, crude and stratified by selected characteristics
	During initial hospitalization						Up to 30 days post-operation						Up to 90 days post-operation						Up to 180 days post-operation						Up to 365 days post-operation
	Number of patients at risk	Number of cases	Years at risk	Incidence rate per 1000 years	Incidence rate 95% Confidence Interval		Number of patients at risk	Number of cases	Years at risk	Incidence rate per 1000 years	Incidence rate 95% Confidence Interval		Number of patients at risk	Number of cases	Years at risk	Incidence rate per 1000 years	Incidence rate 95% Confidence Interval		Number of patients at risk	Number of cases	Years at risk	Incidence rate per 1000 years	Incidence rate 95% Confidence Interval		Number of patients at risk	Number of cases	Years at risk	Incidence rate per 1000 years	Incidence rate 95% Confidence Interval
Crude	165863	406	1745.87	232.549	210.994	256.306	165866	557	13660.1	40.776	37.526	44.307	165866	717	38191.2	18.774	17.449	20.2	165871	931	72936.2	12.765	11.97	13.611	165879	1407	138296	10.174	9.656	10.72
Stratifications by:
Age
>=18 - 55	23770	16	237.07	67.49	41.346	110.164	23770	30	1963.38	15.28	10.683	21.854	23770	40	5508.68	7.261	5.326	9.899	23770	56	10540.8	5.313	4.089	6.903	23770	88	20027.3	4.394	3.566	5.415
56 - 65	56427	89	571.73	155.667	126.465	191.613	56427	132	4650.4	28.385	23.933	33.664	56427	176	13001.6	13.537	11.678	15.692	56427	229	24811.8	9.229	8.108	10.506	56429	348	46903	7.42	6.68	8.242
66 - 75	57710	155	612.36	253.12	216.25	296.276	57711	204	4743.24	43.009	37.494	49.334	57711	259	13229.5	19.578	17.333	22.113	57713	347	25242.3	13.747	12.374	15.272	57716	522	47861.6	10.906	10.01	11.883
76 - <86	27956	146	324.7	449.641	382.314	528.825	27958	191	2303.05	82.933	71.968	95.57	27958	242	6451.47	37.511	33.07	42.548	27961	299	12341.4	24.227	21.631	27.135	27964	449	23504.5	19.103	17.415	20.954
Sex
Male	66721	230	680.1	338.186	297.187	384.842	66722	326	5484.4	59.441	53.327	66.257	66722	422	15302	27.578	25.068	30.339	66723	540	29126.2	18.54	17.04	20.172	66727	825	54993.8	15.002	14.012	16.061
Female	99087	176	1065.16	165.233	142.539	191.539	99089	231	8171.17	28.27	24.85	32.161	99089	295	22876.4	12.895	11.505	14.454	99093	391	43785.8	8.93	8.087	9.86	99097	582	83256	6.99	6.445	7.582
Unknown	55	0	0.61	0	0	0	55	0	4.51	0	0	0	55	0	12.74	0	0	0	55	0	24.16	0	0	0	55	0	46.64	0	0	0
Race
White	146645	354	1531.88	231.089	208.228	256.46	146647	488	12091.4	40.359	36.933	44.104	146647	631	33867.8	18.631	17.233	20.143	146651	826	64773.2	12.752	11.912	13.652	146658	1259	123052	10.231	9.682	10.813
Black or African American	11417	32	129.87	246.406	174.252	348.436	11418	42	938.25	44.764	33.082	60.572	11418	51	2606.2	19.569	14.872	25.749	11419	62	4950.84	12.523	9.764	16.063	11419	94	9316.14	10.09	8.243	12.351
Asian	1073	3	12.6	238.155	76.81	738.415	1073	4	87.37	45.782	17.183	121.982	1073	4	241.09	16.591	6.227	44.206	1073	4	457.28	8.747	3.283	23.307	1073	5	862.14	5.8	2.414	13.934
Other/Unknown	6728	17	71.53	237.675	147.753	382.322	6728	23	543.02	42.356	28.147	63.739	6728	31	1476.06	21.002	14.77	29.863	6728	39	2754.91	14.157	10.343	19.376	6729	49	5066.31	9.672	7.31	12.797
Type 1 Diabetes during baseline
Yes	754	4	8.61	464.399	174.297	1237.35	754	9	63.06	142.732	74.265	274.32	754	10	180.79	55.314	29.762	102.8	754	11	348.3	31.582	17.49	57.03	754	15	662.67	22.636	13.646	37.55
No	165109	402	1737.25	231.4	209.85	255.16	165112	548	13597	40.303	37.066	43.82	165112	707	38010.4	18.6	17.278	20.02	165117	920	72587.9	12.674	11.881	13.52	165125	1392	137634	10.114	9.596	10.66
Type 2 Diabetes during baseline
Yes	26598	108	294.75	366.417	303.437	442.469	26599	158	2208.76	71.533	61.206	83.604	26599	201	6272.84	32.043	27.906	36.793	26601	264	12076.2	21.861	19.377	24.664	26602	372	23021.8	16.159	14.597	17.887
No	139265	298	1451.12	205.358	183.317	230.05	139267	399	11451.3	34.843	31.587	38.435	139267	516	31918.3	16.166	14.83	17.623	139270	667	60860.1	10.96	10.159	11.824	139277	1035	115275	8.979	8.448	9.543
Revisional surgery on the same day as index surgery
Yes	62541	142	586.44	242.138	205.415	285.427	62543	189	5052.46	37.408	32.437	43.139	62543	242	13592.4	17.804	15.696	20.195	62543	315	24842.2	12.68	11.354	14.161	62545	453	43296.8	10.463	9.542	11.472
No	103322	264	1159.43	227.699	201.824	256.891	103323	368	8607.62	42.753	38.6	47.352	103323	475	24598.8	19.31	17.649	21.127	103328	616	48094	12.808	11.836	13.861	103334	954	94999.6	10.042	9.425	10.7
Total length of hospital stay
1-5 days	158267	238	1539.72	154.57	136.132	175.51	158270	379	13035.4	29.07	26.29	32.15	158270	529	36414.8	14.53	13.34	15.82	158273	730	69501.1	10.5	9.768	11.29	158281	1164	131676	8.84	8.346	9.36
6-10 days	5458	100	115.02	869.39	714.655	1057.64	5458	109	449.19	242.66	201.126	292.77	5458	113	1273.82	88.71	73.773	106.67	5458	120	2458.85	48.8	40.808	58.37	5458	150	4729.76	31.71	27.024	37.22
> 10 days	2138	68	91.13	746.21	588.356	946.43	2138	69	175.48	393.21	310.563	497.85	2138	75	502.57	149.23	119.008	187.13	2140	81	976.35	82.96	66.727	103.15	2140	93	1890.36	49.2	40.149	60.28
Use of implanted material during surgery on the same day as index surgery
Yes	1768	1	18.83	53.104	7.48	376.99	1768	4	146.63	27.28	10.239	72.686	1768	6	412.85	14.533	6.529	32.349	1768	10	794.41	12.588	6.773	23.395	1768	15	1513.23	9.913	5.976	16.442
No	164095	405	1727.04	234.506	212.744	258.494	164098	553	13513.5	40.922	37.65	44.479	164098	711	37778.3	18.82	17.487	20.256	164103	921	72141.8	12.767	11.968	13.618	164111	1392	136783	10.177	9.656	10.726
Medical history of acute myocardial infarction
Yes	864	93	9.22	10085.6	8230.68	12358.5	864	101	64.77	1559.45	1283.14	1895.26	864	119	180.85	658.02	549.8	787.53	864	153	340.19	449.74	383.84	526.96	864	185	617.59	299.55	259.35	345.98
No	164999	313	1736.65	180.23	161.33	201.35	165002	456	13595.3	33.54	30.6	36.77	165002	598	38010.3	15.73	14.52	17.05	165007	778	72596.1	10.72	9.99	11.5	165015	1222	137679	8.88	8.39	9.39
